# Supplementary material for: Determinants of the Empiric Use of Antibiotics by General Practitioners in South Africa: Observational, Analytic, Cross-Sectional Study
Source: Antibiotics (Basel). 2022 Oct 17;11(10):1423. doi: 10.3390/antibiotics11101423 (PMC9598257; doi:10.3390/antibiotics11101423)
Supplement: Supplementary file 1 [file antibiotics-11-01423-s001.zip]

Archive with 1 entries (1 files):
- antibiotics-1926633-supplementary.pdf
